# Supplementary material for: Genome-wide identification and expression analysis of the WOX gene family in quinoa (Chenopodium quinoa Willd.)
Source: PeerJ. 2026 Apr 13;14:e21040. doi: 10.7717/peerj.21040 (PMC13086025; doi:10.7717/peerj.21040)
Supplement: Supplemental Information 1 — Gene expression data underlying the construction of the tissue expression heatmap. [file peerj-14-21040-s001.xlsx]

## Sheet: different tissues
	dry seeds	2 days old seedlings roots	1-week-old seedling	2-week-old SAM	3-week-old SAM	stem from 6-week-old plants	inflorescence from 6-week-old plants	leaf from 6-week-old plants
CqWOX1	4.50312	0.0408964	0.101778	3.83744	4.68476	0.106303	5.0995	0
CqWOX2	0	1.11451	0.254261	0	0	0	0	0
CqWOX3	5.97275	15.896	4.50347	13.8018	13.4423	44.7579	25.163	13.3402
CqWOX4	1.71549	8.28999	10.7572	2.87224	2.35494	9.03964	9.61639	10.4825
CqWOX5	6.96295	14.5146	18.5114	3.71154	3.02562	10.5542	10.0803	8.18318
CqWOX6	0.151889	21.4718	4.84448	4.39212	6.79355	157.098	33.9691	6.32847
CqWOX7	5.73241	0.118851	0.0243939	1.14997	1.89419	0.0533234	2.78813	0
CqWOX8	0	11.2233	3.20669	3.94355	5.43529	98.4259	13.9902	3.11584
CqWOX9	0	1.53725	0.200877	0	0	0	0	0
CqWOX10	0.101859	0	0	30.2424	26.9732	0.067399	9.2754	2.13602
CqWOX11	2.45593	16.8528	4.72633	7.13046	6.69437	32.0928	24.8901	10.5856

## Sheet: different abiotic stresses
gene_id	cond	log2FC	padj	symbol	sig
CqWOX4	CK	0	NA	CqWOX4	0
CqWOX4	LS	-0.284843	0.773351	CqWOX4	0
CqWOX4	HS	-0.541627	0.513092	CqWOX4	0
CqWOX4	A	0.154574	0.942364	CqWOX4	0
CqWOX4	SA	-0.0523227	0.973876	CqWOX4	0
CqWOX4	LT	-1.03195	0.0893361	CqWOX4	0
CqWOX4	HT	0.116611	0.905581	CqWOX4	0
CqWOX5	CK	0	NA	CqWOX5	0
CqWOX5	LS	0.124832	0.894363	CqWOX5	0
CqWOX5	HS	-0.350469	0.644488	CqWOX5	0
CqWOX5	A	-0.0874495	0.966992	CqWOX5	0
CqWOX5	SA	-0.0236602	0.987733	CqWOX5	0
CqWOX5	LT	-1.11613	0.0249889	CqWOX5	1
CqWOX5	HT	0.604142	0.318017	CqWOX5	0
CqWOX8	CK	0	NA	CqWOX8	0
CqWOX8	LS	0.506434	0.758683	CqWOX8	0
CqWOX8	HS	-0.237353	0.901445	CqWOX8	0
CqWOX8	A	-0.310317	0.929486	CqWOX8	0
CqWOX8	SA	-1.76737	0.226347	CqWOX8	0
CqWOX8	LT	0.18386	0.902776	CqWOX8	0
CqWOX8	HT	-0.622662	0.654967	CqWOX8	0
CqWOX10	CK	0	NA	CqWOX10	0
CqWOX10	LS	-1.99003	0.381288	CqWOX10	0
CqWOX10	HS	-1.28873	0.602976	CqWOX10	0
CqWOX10	A	0.319717	0.9614	CqWOX10	0
CqWOX10	SA	-0.236728	0.956678	CqWOX10	0
CqWOX10	LT	-0.308114	0.902045	CqWOX10	0
CqWOX10	HT	-1.64978	0.438938	CqWOX10	0
CqWOX11	CK	0	NA	CqWOX11	0
CqWOX11	LS	0.404845	0.19494	CqWOX11	0
CqWOX11	HS	0.899354	0.000322293	CqWOX11	0
CqWOX11	A	0.952001	0.000680498	CqWOX11	0
CqWOX11	SA	0.956512	0.000713251	CqWOX11	0
CqWOX11	LT	0.468429	0.06699	CqWOX11	0
CqWOX11	HT	-0.0296022	0.948411	CqWOX11	0
CqWOX3	CK	0	NA	CqWOX3	0
CqWOX3	LS	1.25205	0.00253314	CqWOX3	1
CqWOX3	HS	1.49252	9.85632e-05	CqWOX3	1
CqWOX3	A	1.17228	0.0142246	CqWOX3	1
CqWOX3	SA	1.09659	0.0261746	CqWOX3	1
CqWOX3	LT	0.837806	0.0308823	CqWOX3	0
CqWOX3	HT	0.286558	0.586098	CqWOX3	0
