# Supplementary material for: Genome-wide identification and expression analysis of the WOX gene family in quinoa (Chenopodium quinoa Willd.)
Source: PeerJ. 2026 Apr 13;14:e21040. doi: 10.7717/peerj.21040 (PMC13086025; doi:10.7717/peerj.21040)
Supplement: Supplemental Information 2 — qPCR primers for CqTUB9, CqWOX3, CqWOX4, CqWOX5, and CqWOX11. [file peerj-14-21040-s002.xlsx]

## Sheet: Sheet1
Gene	Forward primer 5′→3′	Reverse primer 5′→3′
CqTUB9	GAGATGTTCCGTCGTGTGAGTGAG	ATCGGCAGTTGCATCCTGGTATTG
CqWOX3	TTCCAAAACAGGCGTGCTAG	CCATTTTGCCCGACTGTGAA
CqWOX4	TGCTCAATGGCTCTGGTTTG	TTGGCTGGCAAACAAGAGTC
CqWOX5	TGTTTATGGCCCAGTCACCT	TGTGACCTTGACTACGCCAT
CqWOX11	TTCCAAAACAGGCGTGCTAG	TCCTCAGCATCGAGTTAGGC
