# Supplementary material for: Genome-wide identification and expression analysis of the WOX gene family in quinoa (Chenopodium quinoa Willd.)
Source: PeerJ. 2026 Apr 13;14:e21040. doi: 10.7717/peerj.21040 (PMC13086025; doi:10.7717/peerj.21040)
Supplement: Supplemental Information 3 [file peerj-14-21040-s003.xls]

## Sheet: Sheet1
ITEM TO CHECK	IMPORTANCE	CHECKLIST
EXPERIMENTAL DESIGN
Definition of experimental and control groups	E	line 251-254
Number within each group	E	line 256
Assay carried out by core lab or investigator's lab?	D
Acknowledgement of authors' contributions	D
SAMPLE
Description	E	line 252
Volume/mass of sample processed	D
Microdissection or macrodissection	E	Macrodissection
Processing procedure	E	line 254-255
If frozen - how and how quickly?	E	line 255
If fixed - with what, how quickly?	E	Not fixed
Sample storage conditions and duration (especially for FFPE samples)	E	line 255
NUCLEIC ACID EXTRACTION
Procedure and/or instrumentation	E	line 257-258
Name of kit and details of any modifications	E	line 257-258
Source of additional reagents used	D
Details of DNase or RNAse treatment	E	On-column DNase treatment during RNA extraction (as per kit protocol)
Contamination assessment (DNA or RNA)	E	No-RT control in qPCR
Nucleic acid quantification	E	Spectrophotometry (NanoDrop 2000c)
Instrument and method	E	NanoDrop 2000c
Purity (A260/A280)	D
Yield	D
RNA integrity method/instrument	E	Agarose gel electrophoresis
RIN/RQI or Cq of 3' and 5' transcripts	E	Not applicable
Electrophoresis traces	D
Inhibition testing (Cq dilutions, spike or other)	E	Not determined.
REVERSE TRANSCRIPTION
Complete reaction conditions	E	Line 259-261. Synthesized in a 20 µL reaction volume following the manufacturer’s protocol.
Amount of RNA and reaction volume	E	line 256
Priming oligonucleotide (if using GSP) and concentration	E	Not applicable (used Oligo(dT) and Random hexamers in SuperMix)
Reverse transcriptase and concentration	E	line.259-261
Temperature and time	E	Line 259-261. 37 °C for 15 min, followed by 85 °C for 5 s (according to manufacturer's instructions)
Manufacturer of reagents and catalogue numbers	D
Cqs with and without RT	D*
Storage conditions of cDNA	D
qPCR TARGET INFORMATION
If multiplex, efficiency and LOD of each assay.	E	Not applicable (Singleplex SYBR Green assay)
Sequence accession number	E	CqWOX3 (AUR62003747), CqWOX4 (AUR62009597), CqWOX5 (AUR62001809), CqWOX11 (AUR62002048). CqTUB9 （LOC110719453）
Location of amplicon	D
Amplicon length	E	CqWOX3 (178 bp), CqWOX4 (184 bp), CqWOX5 (112 bp), CqWOX11 (186 bp). CqTUB9 (168bp)
In silico specificity screen (BLAST, etc)	E	Primer-BLAST against the Chenopodium quinoa genome.
Pseudogenes, retropseudogenes or other homologs?	D
Sequence alignment	D
Secondary structure analysis of amplicon	D
Location of each primer by exon or intron (if applicable)	E	Not applicable
What splice variants are targeted?	E	Not applicable
qPCR OLIGONUCLEOTIDES
Primer sequences	E	line 262(Supplementary Table 2
RTPrimerDB Identification Number	D
Probe sequences	D**
Location and identity of any modifications	E	None.
Manufacturer of oligonucleotides	D
Purification method	D
qPCR PROTOCOL
Complete reaction conditions	E	line 265-266
Reaction volume and amount of cDNA/DNA	E	line 265
Primer, (probe), Mg++ and dNTP concentrations	E	250 nM
Polymerase identity and concentration	E	Not mentioned by the kit manufacturer.
Buffer/kit identity and manufacturer	E	Not mentioned by the kit manufacturer.
Exact chemical constitution of the buffer	D
Additives (SYBR Green I, DMSO, etc.)	E	Not applicable
Manufacturer of plates/tubes and catalog number	D
Complete thermocycling parameters	E	line 267-268
Reaction setup (manual/robotic)	D
Manufacturer of qPCR instrument	E	line 264-265
qPCR VALIDATION
Evidence of optimisation (from gradients)	D
Specificity (gel, sequence, melt, or digest)	E	Melting curve analysis (single peak observed)
For SYBR Green I, Cq of the NTC	E	Not applicable
Standard curves with slope and y-intercept	E	Not determined
PCR efficiency calculated from slope	E	90% - 110%.
Confidence interval for PCR efficiency or standard error	D
r2 of standard curve	E	> 0.99.
Linear dynamic range	E	Not determined
Cq variation at lower limit	E	Not determined
Confidence intervals throughout range	D
Evidence for limit of detection	E	Not determined
If multiplex, efficiency and LOD of each assay.	E	Not applicable (singleplex assay)
DATA ANALYSIS
qPCR analysis program (source, version)	E	line 264-265
Cq method determination	E	Automatic threshold.
Outlier identification and disposition	E	If the amplification curve and cq value are abnormal, it is necessary to explore the experimental conditions again.
Results of NTCs	E	Undetermined
Justification of number and choice of reference genes	E	CqTUB9 was used as the single reference gene due to its stable expression in C. quinoa tissues.
Description of normalisation method	E	line 269
Number and concordance of biological replicates	D
Number and stage (RT or qPCR) of technical replicates	E	3 technical replicates at the qPCR stage
Repeatability (intra-assay variation)	E	< 5% variation
Reproducibility (inter-assay variation, %CV)	D
Power analysis	D
Statistical methods for result significance	E	line 271
Software (source, version)	E	Microsoft Excel 2021
Cq or raw data submission using RDML	D
Table 1. MIQE checklist for authors, reviewers and editors. All essential information (E) must be submitted with the manuscript. Desirable
information (D) should be submitted if available. If using primers obtained from RTPrimerDB, information on qPCR target, oligonucleotides,
protocols and validation is available from that source.
*: Assessing the absence of DNA using a no RT assay is essential when first extracting RNA. Once the sample has been validated as
RDNA-free, inclusion of a no-RT control is desirable, but no longer essential.
**: Disclosure of the probe sequence is highly desirable and strongly encouraged. However, since not all commercial pre-designed assay
vendors provide this information, it cannot be an essential requirement. Use of such assays is advised against.
